# Supplementary material for: TMEM79/MATTRIN defines a pathway for Frizzled regulation and is required for Xenopus embryogenesis
Source: eLife. 2020 Sep 14;9:e56793. doi: 10.7554/eLife.56793 (PMC7521923; doi:10.7554/eLife.56793)
Supplement: Figure 2—source data 1. [file elife-56793-fig2-data1.xlsx]

## Sheet: Figure2A.csv
Figure 2A
	Ctrl-CM	Ctrl-CM	Ctrl-CM	Wnt3a-CM	Wnt3a-CM	Wnt3a-CM
siCtrl	1.14111	0.982432	0.876454	8.79476	8.42485	7.75415
siTMEM79-1	43.1215	40.6058	35.2578	134.232	135.373	137.409
siTMEM79-2	2.12308	2.54109	2.10128	67.0913	65.5883	83.1126
siZNRF3	12.9446	10.1425	11.8872	93.8895	91.6982	102.855
Figure 2B
Temem79/Dose	Ctrl-CM			Wnt3a-CM	Wnt3a-CM	Wnt3a-CM	FOP	FOP	FOP
EV	1.24486	0.875128	0.880016	82.6381	69.8354	63.6807	4.47538	4.55754	4.29671
5ng	0.898191	0.814172	0.78123	58.3422	48.3821	49.1142	3.73856	3.85552	3.29565
10ng	1.21423	0.764581	0.865064	33.2697	27.9085	27.7262	3.73162	3.905	3.70976
20ng	0.928332	0.907781	0.732313	18.6068	17.6149	22.1005	4.84516	4.48337	4.99904
