# Supplementary material for: TMEM79/MATTRIN defines a pathway for Frizzled regulation and is required for Xenopus embryogenesis
Source: eLife. 2020 Sep 14;9:e56793. doi: 10.7554/eLife.56793 (PMC7521923; doi:10.7554/eLife.56793)
Supplement: Figure 2—figure supplement 1—source data 1. [file elife-56793-fig2-figsupp1-data1.xlsx]

## Sheet: Figure3_T79-IWP2.csv
Figure S2A
	Tmem79
EV	dose-1	dose-2	dose-3
1.12332	1.08697	1.00397	0.996598
1.06737	0.923256	0.706627	0.698949
0.809315	0.803093	0.721796	0.825106
Figure S2B
	EGF
EV	EV	dose-1	dose-2	dose-3
1.29677	8.40375	8.36282	8.27243	8.90729
0.862727	8.39234	9.10775	10.0502	13.0035
0.840506	8.20434	8.38554	8.31817	9.25996
Figure S2C
siCtrl	siTMEM79-1	siTMEM79-2
1.27575	1.06107	0.979941
0.823309	0.854426	0.671786
0.900937	1.08431	0.775231
Figure S2D
siCtrl	siTMEM79-1	siTMEM79-2
1.15172	1.07304	1.16713
1.16588	1.06411	1.084
0.682401	0.913294	0.920086
Figure S2E
WNT3a-CM	WNT3a-CM	GSK3i	GSK3i
EV	Tmem79	EV	Tmem79
1.08175	0.416508	1.12537	1.26484
0.975083	0.358616	0.88092	1.11129
0.943169	0.394031	0.993709	1.21493
